# Supplementary material for: Injury, Risk and Training Habits Among Dog Agility Handlers: A Cross-Sectional Study
Source: J Funct Morphol Kinesiol. 2025 Jul 12;10(3):263. doi: 10.3390/jfmk10030263 (PMC12286276; doi:10.3390/jfmk10030263)
Supplement: Supplementary file 1 [file jfmk-10-00263-s001.zip]

Archive with 1 entries (1 files):
- jfmk-3691463-supplementary.pdf
